# Supplementary material for: Increasing Vaccination: Psychological Characteristics of COVID-19 Vaccine Advocates, Converts, and Resisters in Hong Kong
Source: Vaccines (Basel). 2022 Oct 19;10(10):1744. doi: 10.3390/vaccines10101744 (PMC9611256; doi:10.3390/vaccines10101744)
Supplement: Supplementary file 1 [file vaccines-10-01744-s001.zip]

Archive with 1 entries (1 files):
- vaccines-1970373-supplementary.pdf
